# Supplementary material for: Does acute soccer heading cause an increase in plasma S100B? A randomized controlled trial
Source: PLoS One. 2020 Oct 23;15(10):e0239507. doi: 10.1371/journal.pone.0239507 (PMC7584162; doi:10.1371/journal.pone.0239507)
Supplement: S1 Data — (CSV) [file pone.0239507.s001.csv]

Condition (0 = kicking; 1 = heading)	Sex (0 = female, 1 = male)	Age	BMI	Years of heading experience	Number of previous concussions	Pre	0h Post	2h Post	24h Post
0	0	21	25.6	11	1	50.520	52.879	54.761	45.305
0	0	20	23.4	6	0	67.365	60.383	64.113	65.508
0	0	21	36.5	8	0	15.589	NA	16.133	39.177
0	0	21	22.5	8	0	27.413	26.425	25.435	48.628
0	0	20	22.3	12	0	72.457	94.913	51.464	51.464
0	1	19	33.0	15	0	22.914	NA	1.953	NA
0	1	20	22.5	19	0	55.700	277.967	58.045	33.287
0	1	19	23.9	5	0	32.814	27.866	30.065	33.364
0	1	20	23.1	6	0	49.843	69.596	76.725	55.332
0	0	20	22.1	13	0	NA	73.842	69.219	62.716
0	0	19	23.8	8	1	31.165	31.165	31.715	26.215
0	1	25	22.1	5	1	18.510	17.409	19.061	19.612
0	1	21	26.6	12	1	187.192	196.063	149.375	306.773
0	1	24	23.0	5	0	71.071	69.219	32.800	NA
0	0	21	22.3	6	1	83.039	53.350	80.287	58.513
0	1	21	21.4	12	1	79.368	52.879	45.780	76.608
0	0	23	28.6	13	0	28.259	58.923	39.142	44.782
0	0	21	20.4	10	0	34.062	37.878	43.535	39.142
0	0	19	20.4	6	0	18.977	33.423	21.668	55.267
0	1	20	22.9	8	0	49.124	67.981	54.044	30.851
0	1	21	23.0	17	0	16.247	12.767	24.985	18.977
0	1	22	25.8	10	0	101.714	109.710	NA	NA
0	0	22	25.8	8	0	18.299	37.878	49.124	NA
0	1	20	29.0	15	0	67.380	75.748	64.974	64.974
0	1	19	23.1	5	0	5.445	6.965	NA	6.210
0	1	21	27.4	6	0	39.772	37.878	36.610	42.284
0	0	22	22.7	15	0	27.607	34.701	33.423	22.335
0	0	21	25.1	17	0	195.374	140.183	154.010	146.693
0	0	24	23.9	4	0	45.887	35.601	91.047	61.103
0	0	22	23.6	NA	6	56.055	48.439	58.581	51.830
0	0	22	30.1	11	0	3.107	47.589	21.608	18.933
1	0	19	20.7	4	0	32.138	19.827	6.043	34.737
1	1	19	23.1	9	3	91.173	NA	NA	NA
1	0	20	24.2	8	0	61.224	74.715	107.400	88.903
1	0	20	20.1	4	0	31.224	34.229	43.573	36.712
1	1	22	28.0	8	0	65.437	NA	77.017	86.628
1	1	20	26.4	9	0	47.442	53.663	64.503	87.994
1	1	23	24.8	8	0	46.478	55.563	47.442	55.088
1	0	22	26.9	5	0	74.253	66.836	NA	45.995
1	1	18	25.8	9	0	49.844	72.868	80.232	77.937
1	0	21	24.2	7	0	47.589	18.933	12.595	50.984
1	1	21	20.2	8	1	47.589	7.946	NA	39.904
1	1	21	24.7	15	1	18.933	31.269	13.510	14.422
1	1	24	28.3	14	0	35.225	37.206	45.028	76.557
1	0	21	20.9	10	0	60.754	53.187	60.284	55.088
1	1	24	23.0	5	0	44.182	45.035	39.904	113.241
1	0	22	23.4	17	2	NA	17.214	NA	NA
1	1	22	24.3	14	0	59.422	100.932	39.045	118.152
1	1	21	27.5	13	0	31.616	39.978	30.847	31.616
1	0	19	21.9	9	3	61.373	28.527	32.384	36.199
1	1	19	20.3	10	0	40.730	43.726	38.471	59.193
1	1	19	22.8	15	1	57.736	111.634	835.995	77.900
1	0	19	21.8	10	0	66.436	70.034	741.964	423.209
1	0	22	21.0	10	0	51.141	66.436	57.007	48.926
1	1	20	21.5	15	0	25.407	30.076	51.877	143.366
1	1	20	20.6	4	0	30.847	39.978	57.007	45.217
1	1	18	24.4	15	3	252.513	90.649	44.472	45.217
1	1	18	29.9	13	0	9.057	NA	60.842	NA
1	0	18	20.8	11	0	NA	NA	10.706	2.981
1	1	21	24.4	6	0	19.050	17.431	8.197	19.050
1	0	22	27.3	10	0	17.878	31.507	24.780	24.780
1	0	21	23.0	3	0	35.917	49.589	46.028	47.455
1	0	21	24.3	8	1	35.185	38.829	51.715	103.717
1	0	20	22.3	5	1	20.971	50.298	32.245	16.312
1	0	19	26.6	5	1	8.222	13.936	14.732	14.732
1	0	20	25.2	6	1	18.655	NA	57.347	38.103
1	1	23	21.8	11	2	NA	25.535	42.442	28.535
1	0	21	18.8	8	1	36.647	46.028	46.742	48.879
